# Supplementary material for: Borylated Five-Membered Ring Iminosugars: Synthesis, Spectroscopic Analysis, and Biological Evaluation for Glycosidase Inhibition and Anticancer Properties for Application in Boron Neutron Capture Therapy (BNCT)—Part 1
Source: Pharmaceuticals (Basel). 2025 Aug 29;18(9):1302. doi: 10.3390/ph18091302 (PMC12472391; doi:10.3390/ph18091302)
Supplement: Supplementary file 1 [file pharmaceuticals-18-01302-s001.zip]

Archive with 1 entries (1 files):
- pharmaceuticals-3629435 - Supplementary Information - Part 1_vii.pdf
